# Supplementary material for: Systematic review on antigens for serodiagnosis of visceral leishmaniasis, with a focus on East Africa
Source: PLoS Negl Trop Dis. 2019 Aug 15;13(8):e0007658. doi: 10.1371/journal.pntd.0007658 (PMC6711545; doi:10.1371/journal.pntd.0007658)
Supplement: S1 Table — Ag: antigen, AIDS: acquired immune deficiency syndrome, ALA: amoebic liver abscess, ß -ME: beta-mercaptoethanol, CI: confidence interval, CIC: circulating immune complex, CL: cutaneous leishmaniasis, CP: cysteine proteinase, d: donovani, DAT: Direct Agglutination Test, E: Escherichia, EA: East Africa, ELISA: enzyme-linked immunosorbent assay, FACS: fluorescence-activated cell sorting, FCS: foetal calf serum, HAT: human African trypanosomiasis, HB: hepatitis B, HCV: hepatitis C virus. HEC: healthy endemic control, HIV: human immunodeficiency virus, HSA: human serum albumin, HNEC: Healthy non-endemic control, ICT: immunochromatographic test, IFAT: indirect fluorescent antibody technique, ISC: Indian subcontinent, kDa: kilodalton, L: Leishmania, mAb: monoclonal antibody, MCL: mucocutaneous leishmaniasis, NA: not applicable, OD: other disease, PEG: polyethylenglycol, r: recombinant, SDS-PAGE: sodium dodecyl sulfate polyacrylamide gel electrophoresis, SLA: soluble leishmanial antigen, TB: tuberculosis, VL: visceral leishmaniasis, WB: Western blot. (XLSX) [file pntd.0007658.s001.xlsx]

## Sheet: Table1
antigen name	molecular weight [kDA]	reported sensitivity [%]	reported specificity [%]	number of VL cases tested	number of controls tested	type of assay	type of controls tested	type of specimens tested	geographical origin of the tested specimens	Leishmania species	reference
native antigens with carbohydrate and/or lipid moiety
acetone-treated L. donovani promastigotes antigen (acetone-treated urine ELISA)	NA	95	95.3	62	214	ELISA	HEC, HNEC, OD: e.g.: malaria, TB, CL	urine	Bangladesh, Japan	L. donovani	(Islam et al., 2002)
amastigote SLA	NA	94	92.3	115	91	ELISA	HEC, HNEC, OD: malaria, TB	serum	India	L. donovani	(Sreenivas et al., 2002)
B-Mercaptoethanol-modified ELISA	NA	93.0	95.6	142	172	ELISA	HEC	serum	Sudan	L. donovani	(Mansour et al., 2007)
B-Mercaptoethanol-modified ELISA	NA	93.3	92.4	105	187	ELISA	VL suspected cases	serum	Sudan	L. donovani	(Abass et al., 2011)
B-Mercaptoethanol-modified ELISA	NA	97.5	100	40	158	ELISA	VL suspected cases, OD: TB, malaria	serum	Sudan	L. donovani	(Abass et al., 2006)
competition ELISA monoclonal D2 (c-ELISA D2)	70 and 72	100	96	103	78	ELISA	HEC, HNEC, OD: TB, malaria, leprosy	serum	India	L. donovani	(Chatterjee et al., 1999)
competition ELISA monoclonal D2 + D13 + D14 (c-ELISA D2+D13+D14)	NA	90	100	21	56	ELISA	HEC, HNEC, OD: Chagas , lepromatous leprosy, schistosomiasis, malaria, systemic lupus erythematosus, CL, MCL	serum	Brazil, India, Colombia, Guyana, France, USA	L. donovani	(Jaffe and McMahon-Pratt, 1987; White and McMahon-Pratt, 1988)
concanavalin-A specific antigen	29-30	100	100	12	16	Dot-Radio Immunosorbent Assay	HEC, OD: leprosy, TB, malaria	serum	India	L. donovani	(Bhattacharya et al., 1992)
Direct Agglutination Test (DAT)	NA	global: 94,8 (92,7 to 96,4), EA: 93,2 (89,1 to 95,8)	global: 97,1 (93,9 to 98,7), EA: 96,1 (89,2 to 98,6)	1698	3876	DAT	Not specified in meta analysis	serum	global	L. donovani	(Chappuis et al., 2006)
Dotblot with soluble Leishmania antigen (Dotblot with SLA)	NA	100	100	55	71	DotBlot	HEC, OD: CL, Chagas, malaria, TB, leprosy		Brazil, Sudan	L. donovani	(Scott et al., 1991)
excreted-secreted antigens (ESAs)	NA	69	100	61	9	agar diffusion	HEC	serum	India	L. donovani	(Ghatak et al., 1982)
excreted-secreted antigens (ESAs)	26.5 to 31.5	100	95	52	160	ELISA	OD: CL, MCL, malaria, Chagas, autoimmune disease	serum	Brazil	L. amazonensis, L. braziliensis, L. chagasi	(Pinedo-Cancino et al., 2013)
excreted-secreted antigens (ESAs)	NA	99.9	100	22	5	ELISA	not indicated	serum	Not indicated	L. donovani	(Rajasekariah et al., 2001)
excreted-secreted antigens (ESAs)	NA	100	100	129	12	ELISA	HNEC	serum	Brazil, Italy, North Africa, and Nepal	L. donovani	(Ryan et al., 2002)
excreted-secreted antigens (ESAs)	NA	99.99	100	21	5	ELISA	HNEC	serum	North Africa	L. donovani	(Rajasekariah et al., 2001)
FAST (adaptation of DAT)	NA	Ethiopia: 91,1, Turkey: 95,8	Ethiopia: 70,5, Turkey: 85,7	148 (total)		Agglutination (fast DAT, only one serum dilution)	VL suspected cases	serum	Ethiopia, Turkey	L. donovani	(Boelaert et al., 2014)
fructose-mannose ligand (FML)/ gp36	NA	100	96	149	253	ELISA	VL suspected, HEC, OD: Chagas, HIV, HB, syphilis, other Leishmania species	serum	Brazil	L. donovani	(de Sousa et al., 1996; Palatnik-de-Sousa et al., 1995)
gp70-2	70	90	98	40	86	ELISA, Dot-ELISA	HEC, HNEC, OD: CL, MCL, Chagas, HAT, malaria, leprosy, schistosomiasis, amebiasis, systemic lupus erythematosus	serum	not indicated	L. donovani, L. infantum	(Jaffe and Zalis, 1988a, 1988b)
IFAT	NA	87.5	95.8	24	65	IFAT	VL suspected , HEC	serum	Morocco	L. infantum	(Mniouil et al., 2018)
IFAT	NA	61.5	88.5	46	68	IFAT	VL+HIV, VL suspected	serum	Brazil	L. major	(Cota et al., 2013)
IFAT	NA	92	100	49	169	IFAT	Healthy indiviuals witha history of Chagas or VL, OD: CL, Chagas, toxoplasmosis, leprosy, rheumatoid factor, TB, rickettsiosis, HB, schistosomiasis, ascaridiasis, malaria	serum	Brazil	L. braziliensis	(Barbosa-De-Deus et al., 2002)
IFAT	NA	92.3	99.9	155	979	IFAT	HNEC, HEC, OD: febrile illness, malaria, Chagas	plasma and serum	Banglades, Australia	L. donovani	(Banu et al., 2016)
IFAT	NA	28.4	94.4	184	139	IFAT	VL suspected	serum	Nepal	L. infantum	(Boelaert, 2004)
IFAT	NA	100	98.5	37	67	IFAT	VL suspected, HEC	plasma	Ethiopia	not indicated	(Cañavate et al., 2011)
IFAT	NA	80.3	90.5	61	53	IFAT	HEC	serum	Iran	L. infantum	(Mikaeili et al., 2007)
IFAT	NA	92.0	below 90.7	88	105	IFAT	HEC, OD	serum	Brazil	L. chagasi	(Pedras et al., 2008
IFAT	NA	86.6	93.0	21	230	IFAT	HNEC, OD: helminth and protozoan infections, malaria, schistosomiasis. ALA	serum	imported cases to Kuwait, Germany	L. donovani, L. infantum	(Iqbal et al., 2002)
IFAT	NA	98	100	30	40	IFAT	HNEC, OD: Chagas, CL	serum	America	L. chagasi	(Badaró et al., 1983)
IFAT	NA	100	70	24	60	IFAT	HNEC, HEC, OD: MCL, Trypanosomosis	serum	Sudan, The Netherlands	L. donovani	(el Amin et al., 1986)
IFAT	NA	88.3	83.0	285	119	IFAT	VL suspected		Brazil	not indicated	(Machado de Assis et al., 2012)
IFAT amastigotes	NA	100	91	30	40	IFAT	HNEC, OD: Chagas, CL	serum	America	L. chagasi	(Badaró et al., 1983)
Intact promastigote ELISA	NA	100	88.3	24	60	ELISA	HNEC, HEC, OD: MCL, Trypanosomosis	serum	Sudan, The Netherlands	L. donovani	(el Amin et al., 1986)
Intact promastigote ELISA	NA	100	not calculated	25	110	ELISA	HEC, HNEC, OD: e.g., trypanosomiasis, toxoplasmosis, malaria, schistosomiasis, leprosy, TB	serum	The Netherlands, Kenya, Congo,	L. donovani	(Mohammed et al., 1985)
Intact promastigote ELISA	NA	95	97	44	33	Dot-ELISA	HNEC, OD: amebiasis, Chagas, coccidioidomycosis, malaria, schistosomiasis, syphilis, toxoplasmosis, trichinosis	serum	Kenya, USA	L. donovani	(Pappas et al., 1984)
soluble leishmanial antigen (SLA/ Lysate)	NA	86	67	43	29	ELISA	OD	serum	Yemen	L. donovani	(Azazy et al., 2003)
soluble leishmanial antigen (SLA/ Lysate)	NA	1	100	45	58	ELISA	MCL, HEC	serum	Brazil	L. braziliensis	(Dias et al., 2018a)
soluble leishmanial antigen (SLA/ Lysate)	NA	83.6	90.5	61	53	ELISA	HEC	serum	Iran	L. infantum	(Mikaeili et al., 2007
soluble leishmanial antigen (SLA/ Lysate)	NA	98	97	44	33	Dot-ELISA	HNEC, OD: Amebiasis, Chagas, coccidioidomycosis, malaria, schistosomiasis, syphilis, toxoplasmosis, trichinosis	serum	Kenya, USA	L. donovani	(Pappas et al., 1984)
soluble leishmanial antigen (SLA/ Lysate)	NA	100	94	38	108	ELISA	OD, HEC	serum	Tunisia		(Maalej et al., 2003)
soluble leishmanial antigen (SLA/ Lysate)	NA	88.2	47.8	68	89	ELISA	OD: MCL, TB, leprosy	serum	Brazil	L. chagasi	(Carvalho et al., 2002)
soluble leishmanial antigen (SLA/ Lysate)	NA	40.0	90.2	20	82	ELISA	paracoccidioidomycosis, leprosy, aspergillosis, Chagas	serum	Brazil	L. infantum	(Dias et al., 2018a)
soluble leishmanial antigen (SLA/ Lysate)	NA	75	95.8	24	65	ELISA	VL suspected , HEC	serum	Morocco	L. infantum	(Mniouil et al., 2018)
soluble leishmanial antigen (SLA/ Lysate)	NA	87.4	63	39	53	ELISA	HEC, OD: Chagas	serum	Brazil	L. infantum	(Costa et al., 2017)
soluble leishmanial antigen (SLA/ Lysate)	NA	92	100	49	169	ELISA	HEC, OD; CL, Chagas, toxoplasmosis, rheumatoid factor, leprosy, TB, rickettsiosis, HB, schistosomiasis, ascariasis, malaria	serum	Brazil	L. major-like promastigotes	(Barbosa-De-Deus et al., 2002)
soluble leishmanial antigen (SLA/ Lysate)	NA	90.5	87-89	116	91	ELISA	HEC, HNEC, OD: malaria, TB	serum	India	L. donovani	(Sreenivas et al., 2002)
leishmanial membrane antigenic extracts (LAg)	NA	100	100	162	120	ICT	HNEC, HEC, OD: PKDL, Hansen disease, filariasis, tuberculosis, lymphoma, leukaemia, virus-induced fever, malaria.	serum	Brazil, India,	L. donovani	(Saha et al., 2011)
leishmanial membrane antigenic extracts (LAg)	NA	100	96.7	25	60	ELISA	HNEC, OD: malaria, typhoid, TB, leprosy	serum	India	L. donovani	(Anam et al., 1999)
leishmanial membrane antigenic extracts (LAg)	NA	100	100	97	75	ELISA, ICT	HNEC, HEC, OD (not specified)	urine	India	L. donovani	(Ejazi et al., 2016)
lipophosphoglycan (LPG)	average ca 9	92	92	38	108	ELISA	HEC, OD (not specified)	serum	Tunisia	L. donovani	(Maalej et al., 2003)
p-ELISA	NA	86.5	93.1	155	979	ELISA	HNEC, HEC, OD: febrile illness, malaria, Chagas	plasma and serum	Bangladesh, Australia	Mixed species	(Banu et al., 2016)
SLA + intact promastigote	NA	ELISA +FACS: 100	ELISA: 77 FACS: 83	20	47	ELISA, FACS	HEC, HNEC; OD; malaria, leprosy, dermal pathologies; toxoplasmosis, amoebiasis, schistosomiasis	serum	Brazil, India	L. major, L. donovani, L. chagasi	(Silvestre et al., 2009)
native antigens without carbohydrate and/or lipid moiety /carbohydrate and/or lipid moiety not certain)
amastigote specific protein A2 latex agglutination test (A2 latex agglutination test)	44	88.4	93.5	43	62	Agglutination	HEC, OD: CL, hydatidosis, malaria, leprosy, toxoplasmosis, HB and TB	serum	Iran	L. infantum	(Akhoundi et al., 2013)
dp 72	72	100	93	21	71	ELISA	HEC, HNEC, OD: CL, MCL, Chagas, HAT, malaria, leprosy, schisto, amebiasis, systemic lupus erythematosus	serum	not indicated	L. donovani	(Jaffe and Zalis, 1988a, 1988b)
200-kDa antigenic fraction of axenic amastigotes	200	96.6	100	30	30	WB	HEC, HNEC, OD: malaria, TB	serum	India	L. donovani	(Kaul et al., 2000)
66 kDa antileishmanial antigen	66	97.3	97	37	35	ELISA	HEC, HNEC	serum	not indicated	L. donovani	(Vinayak et al., 1994)
70 kDa soluble antigen	70	100	100	8	34	ELISA	HEC, VL after treatment	serum	Kenya		(Okong’o-Odera et al., 1993)
BHUP1	70	95	100	108	169	ELISA	HEC, HNEC, OD: malaria, TB, viral fever, liver abscess	serum	India	L. donovani	(Kumar et al., 2012)
BHUP2	37	94	HEC; 98, HNEC: 100, OD: 97	70	102	ELISA	HNEC, HEC, OD: ALA, TB , malaria, etc (not indicated)	serum	India	L. donovani	(Kumar et al., 2011b)
BHUP3	12.6	88	96	100	313	ELISA	HEC, HNEC, OD: malaria, TB, viral fever, liver abscess	serum	India	L. donovani	(Kumar et al., 2011a)
crude Leishmania histone (CLH)	12, 14 to 16, and 17	97.6	100	42	135	ELISA	matched hospitalised controls, HEC	serum	Tunisia	L. infantum	(Lakhal et al., 2012)
immunoblotting with SLA 12, 14 and 16 kDa band	12, 14 and 16	64, 100, and 64	100	33	62	WB	HEC; OD: intestinal parasites, toxoplasmosis, hydatid cysts	serum	Iran	L. infantum	(Seyyedtabaei et al., 2017)
immunoblotting with SLA 16 kDa antigen	16	95	98	37	120	WB	VL+AIDS, HEC, HNEC, OD (not specified)	serum	France	L. infantum	(Mary et al., 1992)
immunoblotting with SLA 70 kDa band	70	94	90	35	67	WB	HEC, OD: tuberculosis, leprosy and malaria	serum	India	L. donovani	(Salotra et al., 1999)
immunoblotting with SLA banding pattern	NA	100 HIV -, 71 HIV +	100 HIV -, 73 HIV+	32	84	WB	VL+HIV, HEC; OD: leptospirosis, TB, HB, CL	serum	not indicated	L. infantum	(Santos-Gomes et al., 2000)
Leishmania donovani lipid-binding proteins (LBPs)	8, 57, 16	100	93.2	20	33	ELISA	HEC, OD: toxoplasmosis, syphilis, Chagas, CL TB	serum	Spain, Peru, France	L. donovani	(Maache et al., 2005)
32-kilodalton membrane protein (P32)	32	94.3	94 (cross reactions with CL not taken into account)	59	93	ELISA	HEC, OD: not specified, Chagas, CL	serum	Tunisia, South America	L. infantum	(Tebourski et al., 1994)
62 to 63 kDa Protein	62 to 63	100	100	10	20	ELISA	HNEC, HEC, OD: CL, TB, leprosy, Chagas	serum	Brazil, USA, Haiti	L. donovani	(Reed et al., 1987)			Brazil	Sonicated promastigotes were analysed in SDS, then the 62 kDa band was eluted from the gel	0	0	0	2	1	2	808	10	20	30	1	1
non-native antigens/ certainly no carbohydrate or lipid moiety single antigen
50 mer Heat Shock Protein 70 (HSP70) epitope peptide (70-P2)	ca 5,5	57	100	19	14	ELISA	HNEC, Chagas	serum	not indicated	L. infantum	(Quijada et al., 1998)
60 kDa membrane-associated antigen	60	100	100	19	23	WB	HNEC, OD: Chagas	serum	India, Portugal, Africa and South America, UK, not further specified	L. donovani	(Blaxter et al., 1988)
B10 peptide	NA	90.5	89.9	39	53	ELISA	HEC. OD: Chagas	serum	Brazil	NA	(Costa et al., 2017)
B10 phage	NA	100	98.1	39	53	ELISA	HEC. OD: Chagas	serum	Brazil	NA	(Costa et al., 2017)
C01 peptide	NA	91.5	85.5	39	53	ELISA	HEC. OD: Chagas	serum	Brazil	NA	(Costa et al., 2017)
C01 phage	NA	92.3	98.1	39	53	ELISA	HEC. OD: Chagas	serum	Brazil	NA	(Costa et al., 2017)
C9 antigen	24.4	67.9	77.7	80	10	ELISA	HEC	serum	Brazil	L. infantum	(Fonseca et al., 2014)
recombinant cathepsin L-like protein (rCatL)	47.6	74.55	91.43	125	70	ELISA	HNEC	serum	Brazil	L. braziliensis	(Menezes-Souza et al., 2015a)
recombinant Leishmania major superoxide dismutase B1 (rLmSODB1)	21	62.5	97.5	24	41	ELISA	HEC, OD: systemic lupus erythematosus, rheumatoid arthritis, TB	serum	Iran	L. major	(Yeganeh et al., 2009)
mature domains of type I (CPB) and type II (CPA) cysteine proteinases (CPs)	CPA 27, CPB 35	11 rCPA, 76 rCPB	88 rCPA, 50 rCPB	17	8	ELISA	recovered cases	serum	Iran	L. infantum	(Rafati et al., 2003)
mitogen-activated protein kinase 3 (MAPK3)	43.7	94.55	31.43	55	70	ELISA	HEC, OD: Chagas	serum	Brazil	L. braziliensis	(Menezes-Souza et al., 2015b)
mitogen-activated protein kinase 4 (MAPK4)	41.7	72.73	88.57	55	70	ELISA	HEC, OD: Chagas	serum	Brazil	L. braziliensis	(Menezes-Souza et al., 2015b)
mimotopes: A3 (FLCSHSN), A5 (TFLFFPA), A8 (TFLVPLQ), A11 (RYVSVAS), B2 (FLSDVGE), B9 (TFFLRVR), H11 (INRSIKG) and G12 (LIKISTK)	0.5	100	100	30	27	ELISA	HEC	serum	Brazil	L. infantum	(Salles et al., 2017)
P20	20	68	95	38	108	ELISA	HEC, OD (not specified)	serum	Tunisia	L. infantum	(Maalej et al., 2003)
polypeptides 40, 33, 17	40, 33, 17	90, 79, 79	17: 92, rest not indicated	18	101	WB	HEC, OD: Chagas	serum	not indicated	L. infantum	(Cardeñosa et al., 1995)
recombinant prohibitin (rPHB)	32.3	100	98.8	20	82	ELISA	paracoccidioidomycosis, leprosy, aspergillosis, Chagas	serum	Brazil	L. infantum	(Dias et al., 2018b)
rBHUP1	70	96.5	96, OD: 75	202	293	ELISA	HEC, OD: TB, viral fever, ALA, malaria	serum	India	L. donovani	(Kumar et al 2014)
rCatL epitope Peptide 1	not indicated	94.55	97.14	125	70	ELISA	HNEC	serum	Brazil	L. braziliensis	(Menezes-Souza et al., 2015a)
rDD8 (rK39 homologue from L. donovani DD8 strain)	29	100	98	157	312	ELISA	HEC, HNEC, OD: TB, HB, HIV	serum	India, Pakistan, Turkey, China	L. donovani	(Sivakumar et al., 2008)
recombinant amastigote specific protein A2 (A2 ELISA)	44	70.2128	100	47	8	ELISA	HEC, OD: Chagas,	serum	India, Sudan, other	L. donovani	(Ghedin et al., 1997)
recombinant amastigote specific protein A2 (A2 ELISA)	44	77.9	74.4	68	86	ELISA	OD: MCL, TB, leprosy	serum	Brazil	L. donovani	(Carvalho et al., 2002)
recombinant amastigote specific protein A2 (A2 ELISA)	44	65	91.5	20	82	ELISA	paracoccidioidomycosis, leprosy, aspergillosis, Chagas	serum	Brazil	L. infantum	(Dias et al., 2018a)
recombinant amastigote specific protein A2 linked to the maltose binding protein (MBP)(A2-MBP)	44	57	90	38	108	ELISA	HEC, OD (not specified)	serum	Tunisia	L. donovani	(Maalej et al., 2003)
recombinant integral surface protein (g)p63	63	86	97	38	108	ELISA	HEC, OD (not specified)	serum	Tunisia	L. major	(Maalej et al., 2003)
recombinant integral surface protein (g)p63	63	84	97.5	50	80	ELISA	HNEC, OD: CL, MCL, Chagas, leprosy	serum	Sudan, Brazil, Haiti, USA	L. major	(Shreffler et al., 1993)
recombinant gene B protein (rGBP) (family of hydrophilic surface proteins)	NA	97	92	38	108	ELISA	HEC, OD (not specified)	serum	Tunisia	L. major	(Maalej et al., 2003)
recombinant histone 2 A (rH2A)	14	100	91	38	108	ELISA	HEC, OD (not specified)	serum	Tunisia	L. infantum	(Maalej et al., 2003)
recombinant histone 2 A (rH2A)	14	100	100	37	44	ELISA	HEC, OD: Chagas	serum	Brazil	L. infantum	(Passos et al., 2005)
recombinant histone 2 B (rH2B)	12	100	92	38	108	ELISA	HEC, OD (not specified)	serum	Tunisia	L. infantum	(Maalej et al., 2003)
recombinant heat shock protein 83 (rHSP83)	83	100	93.3	30	109	ELISA	OD: Chagas, blastomycosis, histoplasmosis, aspergillosis, chromomycosis , toxoplasmosis, cytomegalovirosis, malaria, TB	serum	Brazil	L. infantum	(Celeste et al., 2014)
recombinant heat shock protei 83.1 (rHSP83.1)	80.6	52.73	97.14	55	70	ELISA	HEC, OD: Chagas	serum	Brazil	L. braziliensis	(Menezes-Souza et al., 2014a
rK26 (homologue to hydrophilic surface protein B (HSPB))	26	96.8	100	93	130	ELISA	HEC, OD: TB, brucellosis, toxoplasmosis	serum	Iran	L. infantum	(Farajnia et al., 2008)
rK26 (homologue to hydrophilic surface protein B (HSPB))	26	100	100	7	20	WB	HEC, CL, OD: MCL, Chagas	serum	Brazil	L. infantum	(Bhatia et al., 1999)
rK26 (homologue to hydrophilic surface protein B (HSPB))	26	38	80	55	25	ELISA	HEC	serum	India	L. infantum	(Mohapatra et al., 2010)
rK26 (homologue to hydrophilic surface protein B (HSPB))	26	90.32	97.1	62	75	ELISA	HEC, HNEC, OD: TB; malaria, salmonella	serum	Sudan	L. infantum	(Pattabhi et al., 2010)
rK26 (homologue to hydrophilic surface protein B (HSPB))	26	21.3	100	282	70	ICT	VL suspected cases	serum or blood	India	L. infantum	(Sundar et al., 2007)
recombinant kinase 39 (rK39)	39	overall: 92, (95, CI 85 to 97), in East Africa (84 ; 95 CI 75 to 93), Indian subcontinent (97 ; 95 CI 90 to 100)	92 (CI 86 to 97)	3622		ICT	VL suspected cases	serum	Ethiopia, Kenya, Sudan, Uganda, India, Nepal, Brazil, Turkey	L. infantum	(Boelaert et al., 2014)
recombinant kinase 39 (rK39)	39	global: sensitivity 94 (88 - 97), EA: 79 (47 - 94)	global: specificity 95 (89 - 98), EA: specificity 85 (28 to 99)			ICT	Vl suspected cases	serum	global	L. infantum	(Chappuis et al., 2006)
rK39sub (rk39 homologue from Iranian L. infantum)	39	90.7	95.,6	43	97	ELISA	HEC, OD: malaria , TB, toxoplasmosis, cystic hydatidosis, CL	serum	Iran	L. infantum	(Taran et al., 2007)
rK9 (homologue to hydrophilic surface protein A (HSPA))	9	78	84	55	25	ELISA	HEC	serum	India	L. donovani	(Mohapatra et al., 2010)
rK9 (homologue to hydrophilic surface protein A (HSPA))	9	90 (CI 80 - 96)	83 (CI 74 - 89,51 )	62	75	ELISA	HEC, HNEC, OD: TB; malaria, salmonella	serum	Sudan	L. donovani	(Pattabhi et al., 2010)
rKE16 (rK39 homologue from Indian L. donovani)	26	77.1	96	131	88	ICT	VL suspected cases	serum	Kenya	L. donovani	(Mbui et al., 2013)
rKE16 (rK39 homologue from Indian L. donovani)	26	99 - 100	100	106	306	ELISA	HEC, HNEC; OD: TB, asymptomatic anti-HIV positive, HBsAg positive, anti-HCV antibody positive	serum	India, Pakistan, Turkey, China	L. donovani	(Sivakumar et al., 2006)
rKE16 (rK39 homologue from Indian L. donovani)	26	East Africa: 37 (31 ‐43), Brazil: 62 (55 ‐ 67), ISC: 93 (89 ‐ 95)	East Africa: 98 (95 ‐ 99), Brazil: 98 (96 ‐ 99), ISC: 99 (97 ‐ 100)	750		ICT	HEC, OD: e.g., Plasmodium sp,, M, tuberculosis, Chagas disease, CL	serum	East Africa, Brazil, ISC	L. donovani	WHO TDR 2011
rKE16 (rK39 homologue from Indian L. donovani)	26	100	97	30	65	ICT	HEC, OD: TB	serum and full blood	Bangladesh	L. donovani	(Ghosh et al., 2015)
rKE16 (rK39 homologue from Indian L. donovani)	26	95.5	not indicated	200	399	ICT	HNEC, HEC, OD: malaria, typhoid, dengue, ALA, renal diseases. TB	serum	India	L. infantum	(Vaish et al., 2012b)
rKE16 (rK39 homologue from Indian L. donovani)	26	99	not indicated	200	399	flowthrough test	HNEC, HEC, OD: malaria, typhoid, dengue, ALA, renal diseases. TB	serum	India	L. infantum	(Vaish et al., 2012b)
recombinant kinetoplastid membrane protein 11 (rKMP11)	11	100	100	37	44	ELISA	HEC, OD: Chagas	serum	Brazil	L. infantum	(Passos et al., 2005)
rKO8 (kinesin related antigen)	35	98.1	96.1	106	77	ELISA	HEC, NHEC, OD: TB, malaria, leukaemia	serum	Sudan	L. donovani	(Abass et al., 2013)
rKRP42 (K39 homologue in Indian L. donovani)	42	95 serum, 91 urine	98 serum, 96 urine	87	81	ELISA	HNEC, HEC, OD: e.g. TB	serum and urine	Bangladesh	L. donovani	(Ghosh et al., 2016)
rKRP42 (K39 homologue in Indian L. donovani)	42	94	99.6	115	240	ELISA	HEC, NHEC, OD: TB, malaria, CL	urine	Bangladesh, Japan	L. donovani	(Islam et al., 2008)
rKRP42 (K39 homologue in Indian L. donovani)	42	94.6	99.3	74	149	ELISA	HNEC	serum	Bangladesh, Japan	L. donovani	(Takagi et al., 2007)
rLACK	36	97	84	38	108	ELISA	HEC, OD (not specified)	serum	Tunisia	L. major	(Maalej et al., 2003)
rLdRab6	30	100	100	48	20	ELISA	HEC, TB	serum	India	L. donovani	(Chauhan et al., 2016)
rLepp12	11.6	100	100	30	25	WB	HEC, OD: malaria, leprosy	serum	India	L. infantum	(Kumar et al., 2008)
recombinant Leishmania infantum heat shock protein 70 (rLiHsp70)	70	78.9	14	19	14	ELISA	HNEC, Chagas	serum	not indicated	L. infantum	(Quijada et al., 1998)
rLiHyS	21.3	100	100	45	58	ELISA	MCL, HEC	serum	Brazil	L. infantum	(Dias et al., 2018a)
rORFF	34	100	87	49	38	ELISA	VL suspected cases, HEC, OD: malaria, TB, filarial infection, CL	serum	India	L. infantum	(Raj et al., 1999)
rPeroxidoxin	25.3	100	95.79	55	70	ELISA	HEC, OD: Chagas	serum	Brazil	L. braziliensis	(Menezes-Souza et al., 2014b)
rPeroxidoxin (LicTXNPx)	27.3	78	94	36	9	ELISA	HEC	serum	Portugal	L. infantum	(Santarém et al., 2005)
recombinant small glutamine- rich tetratricopeptide repeat-containing protein (rSGT)	45.8	100	100	20	77	ELISA	HEC, HNEC; OD: paracoccidioidomycosis, leprosy, aspergillosis, Chagas	serum	Brazil	L. infantum	(Dias et al., 2017)
recombinant tandem repeat protein 18 (rTR18) rLinJ27,0400r2	18	37	94	39	85	ELISA	HNEC	serum	Bangladesh, USA	L. infantum	(Vallur et al., 2016)
recombinant tandem repeat protein 18 (rTR18) rLinJ27,0400r2	18	displayed the suitable outcome of high reactivity against VL sera, sens not calculated	low reactivity against NEC, not calculated	16	8	ELISA	HNEC	serum	Sudan, USA	L. infantum	(Goto et al., 2006)
Type I signal peptidase (Lmjsp)	20.5	100	100	12	3	ELISA	HEC	serum	Iran	L. major, L. infantum	(Rafati et al., 2004)
non-native antigen/ certainly no carbohydrate or lipid moiety antigen mixture
synthetic peptides derived from gp63 on HSA (peptides gp63)	0,5 - 1,4	all 5: 97, P2+P4/P3: 100	all 5: 76, P2+P4/P3: 94	35	65	ELISA	HEC, OD: CL, trypanosomiasis, strongyloidiasis, amoebiasis, malaria	serum	Sudan, Brazil	L. donovani	(Fargeas et al., 1996)
synthetic peptides from antigens A2, NH, LACK and K39	NA	100	100	28	16	ELISA	HEC	serum	Brazil	L. infantum, L. donovani	(Costa et al., 2012)
K9-K26-K39 (chimeric antigen with epitopes of K9, K26, and K39 from L. infantum) (similar to rK28)	17	82	99	185	180	ELISA	VL +HIV, OD: fever and/or splenomegaly, Chagas, HAT, malaria, autoimmune disease	serum	not indicated	L. infantum	(Boarino et al., 2005)
OrangeLife (an rK39 + rK28 ICT)		80.26	97.5	75	20	ICT	VL+HIV, HEC	serum	Brazil	L. infantum, L. donovani	(da Silva et al., 2018)
P1P2 (from (NCBI reference: XP_003861458,1)	3.8	100	95.2	20	30	ICT	HEC, HNEC, OD: TB, viral flu, malaria, asthma, filariasis	serum	India	L. donovani	(Jamal et al., 2017)
Q protein (chimeric protein composed of epitopes of LiP2a, LiP2b, LiP0, and the histone H2A)	38	100	100	37	44	ELISA	HEC, OD: Chagas	serum	Brazil	L. infantum	(Passos et al., 2005)
rK28 (chimeric protein composed of parts of L. donovani rK39, rK9 and rK26 )	28	96 - 99	81 - 94	100	144	ICT	HNEC, OD: TB, malaria, schistosomiasis	serum	Ethiopia	L. donovani	(Bezuneh et al., 2014)
rK28 (chimeric protein composed of parts of L. donovani rK39, rK9 and rK26)	28	94 - 96)	91- 99	100	150	ICT	HNEC, OD: TB, malaria, schistosomiasis	serum	Sudan	L. donovani	(Bezuneh et al., 2014)
rK28 (chimeric protein composed of parts of L. donovani rK39, rK9 and rK26 )	28	99 serum, 95 urine	96 serum and urine	87	81	ELISA	HNEC, HEC, OD: e.g. TB	serum and urine	Bangladesh	L. donovani	(Ghosh et al., 2016)
rK28 (chimeric protein composed of parts of L. donovani rK39, rK9 and rK26 )	28	92 (88 - 95)	98,7 (93 - 100)	100	185	ICT	VL suspected cases	serum	Sudan	L. donovani	(Mukhtar et al., 2015)
rK28 (chimeric protein composed of parts of L. donovani rK39, rK9 and rK26 )	28	97 (CI; 89 - 100)	96 (CI 91 - 99)	62	75	ELISA	HEC, HNEC, OD: TB, malaria, salmonella	serum	Sudan	L. donovani	(Pattabhi et al., 2010)
rK28 (chimeric protein composed of parts of L. donovani rK39, rK9 and rK26 )	28	95.9	100	73	62	ICT	HEC, OD: malaria, TB	serum	Sudan	L. donovani	(Pattabhi et al., 2010)
rK28 (chimeric protein composed of parts of L. donovani rK39, rK9 and rK26 )	28	99.6	96	252	286	ELISA	HNEC, HEC, OD; malaria, typhoid, dengue, ALA, leprosy	serum	India	L. donovani	(Vaish et al., 2012a)

## Sheet: Abbreviation
Ag: antigen
AIDS: acquired immune deficiency syndrome
ALA: amoebic liver abscess
ß -ME: beta-mercaptoethanol
CI: confidence interval
CIC: circulating immune complex
CL: cutaneous leishmaniasis
CP: cysteine proteinase
d: donovani
DAT: Direct Agglutination Test
E: Escherichia
EA: East Africa
ELISA: enzyme-linked immunosorbent assay
FACS: fluorescence-activated cell sorting
FCS: foetal calf serum
ft: full text
HAT: human African trypanosomiasis
HB: hepatitis B
HCV: hepatitis C virus
HEC: healthy endemic control
HIV: human immunodeficiency virus
HSA: human serum albumin
HNEC: Healthy non-endemic control
ICT: immunochromatographic test
IFAT: indirect fluorescent antibody technique
ISC: Indian subcontinent
kDa: kilodalton
L: Leishmania
mAb: monoclonal antibody
MCL: mucocutaneous leishmaniasis
NA: not applicable
OD: other disease
PEG: polyethylenglycol
r: recombinant
SDS-PAGE: sodium dodecyl sulfate polyacrylamide gel electrophoresis
SLA: soluble leishmania antigen
TB: tuberculosis
VL: visceral leishmaniasis
WB: Western blot
